# Supplementary material for: Task-shifting in dementia care: a comparative analysis of consultation models and proposed collaborative ecosystem in Japan
Source: Front Psychiatry. 2025 Jun 13;16:1504753. doi: 10.3389/fpsyt.2025.1504753 (PMC12202652; doi:10.3389/fpsyt.2025.1504753)
Supplement: Supplementary file 1 [file DataSheet1.zip]

Archive with 4 entries (4 files):
- Supplementary Table 1.pdf
- Supplementary Table 2.pdf
- Supplementary Flowchart.pdf
- Supplementary Figure 1.pdf
